# Supplementary material for: Microarray data and pathway analyses for human microvascular endothelial cells supplemented with low dose vitamin D or niacin during lipotoxicity
Source: Data Brief. 2019 Sep 9;26:104490. doi: 10.1016/j.dib.2019.104490 (PMC6811898; doi:10.1016/j.dib.2019.104490)
Supplement: Supplementary file 4 [file mmc4.zip]

Archive with 1 entries (1 files):
- dib_104490_Reactome Analyses.7z
